# Supplementary material for: Effect of Different Anticoagulant Agents on Immune-Related Genes in Leukocytes Isolated from the Whole-Blood of Holstein Cows
Source: Genes (Basel). 2023 Feb 4;14(2):406. doi: 10.3390/genes14020406 (PMC9957540; doi:10.3390/genes14020406)
Supplement: Supplementary file 1 [file genes-14-00406-s001.zip]

Archive with 1 entries (1 files):
- genes-2183406-supplementary.pdf
